# Supplementary material for: 3D scans, angles of repose and bulk densities of 108 bulk material heaps
Source: Sci Data. 2018 May 29;5:180102. doi: 10.1038/sdata.2018.102 (PMC5972672; doi:10.1038/sdata.2018.102)
Supplement: Supplementary file 1 [file sdata2018102-isa1.zip]

Archive with 6 entries (6 files):
- i_Investigation.txt
- s_study_Rackl.txt
- a_particle_size_Rackl.txt
- a_3Dscan_Rackl.txt
- a_bulk_density_Rackl.txt
- a_repose_angle_Rackl.txt
