# Supplementary material for: 3D scans, angles of repose and bulk densities of 108 bulk material heaps
Source: Sci Data. 2018 May 29;5:180102. doi: 10.1038/sdata.2018.102 (PMC5972672; doi:10.1038/sdata.2018.102)
Supplement: Supplementary file 1 [file sdata2018102-isa1.zip › i_Investigation.txt]

# Investigation File generated for Scientific Data with Investigation File Authoring Tool version 0.1.0 on 11/04/2018 - This metadata file is CC0
ONTOLOGY SOURCE REFERENCE
Term Source Name	BFO	UO	OBI	IAO	XCO	NPO	PATO	NCIT	ERO
Term Source File	http://data.bioontology.org/ontologies/BFO	http://data.bioontology.org/ontologies/UO	http://data.bioontology.org/ontologies/OBI	http://data.bioontology.org/ontologies/IAO	http://data.bioontology.org/ontologies/XCO	http://data.bioontology.org/ontologies/NPO	http://data.bioontology.org/ontologies/PATO	http://data.bioontology.org/ontologies/NCIT	http://data.bioontology.org/ontologies/ERO
Term Source Version	1.1	unknown	2014-08-18	2015-02-23	4.18	2011-12-08 (yyyy-mm-dd)	unknown	17.06d	2013-08-02
Term Source Description	Basic Formal Ontology	Units of Measurement Ontology	Ontology for Biomedical Investigations	Information Artifact Ontology	Experimental Conditions Ontology	NanoParticle Ontology	Phenotypic Quality Ontology	National Cancer Institute Thesaurus	Eagle-I Research Resource Ontology
INVESTIGATION
Investigation Identifier
Investigation Title
Investigation Description
Investigation Submission Date
Investigation Public Release Date
INVESTIGATION PUBLICATIONS
Investigation PubMed ID
Investigation Publication DOI
Investigation Publication Author List
Investigation Publication Title
Investigation Publication Status
Investigation Publication Status Term Accession Number
Investigation Publication Status Term Source REF
INVESTIGATION CONTACTS
Investigation Person Last Name
Investigation Person Mid Initials
Investigation Person First Name
Investigation Person Address
Investigation Person Phone
Investigation Person Fax
Investigation Person Email
Investigation Person Affiliation
Investigation Person Roles
Investigation Person Roles Term Accession Number
Investigation Person Roles Term Source REF
STUDY
Study Identifier	10.1038/sdata.2018.102
Study Title	3D scans, angles of repose and bulk densities of 108 bulk material heaps
Study Submission Date	05/12/2017
Study Public Release Date	29/05/2018
Study Description	http://www.nature.com/articles/sdata2018102#abstract
Study File Name	s_study_Rackl.txt
Comment[Subject Keywords]	//;///
Comment[Manuscript Licence]	CC BY-4.0
Comment[Experimental Metadata Licence]	CC0
Comment[Supplementary Information File Name]	
Comment[Supplementary Information File Type]	x-zip-compressed
Comment[Supplementary Information File URL]	http://www.nature.com/articles/sdata2018102#supplementary-information
Comment[Data Repository]	figshare
Comment[Data Record Accession]	doi:10.6084/m9.figshare.c.3942535
Comment[Data Record URI]	https://dx.doi.org/10.6084/m9.figshare.c.3942535
STUDY DESIGN DESCRIPTORS
Study Design Type	parallel group design
Study Design Type Term Accession Number	OBI:0500006
Study Design Type Term Source REF	OBI
STUDY PUBLICATIONS
Study PubMed ID	""	""
Study Publication DOI	doi:10.1016/j.powtec.2017.08.009	doi:10.1051/epjconf/201714002002
Study Publication Author List	""	""
Study Publication Title	""	""
Study Publication Status	published	published
Study Publication Status Term Accession Number		
Study Publication Status Term Source REF		
STUDY FACTORS
Study Factor Name	type of bulk solid	cyclinder diameter	lifting speed
Study Factor Type	material entity	experimental condition	experimental condition
Study Factor Type Term Accession Number	BFO:0000040	XCO:0000000	XCO:0000000
Study Factor Type Term Source REF	IAO	XCO	XCO
STUDY ASSAYS
Study Assay Measurement Type	particle size distribution	morphology	Powder Bulk Density	angle of repose
Study Assay Measurement Type Term Accession Number	http://purl.bioontology.org/ontology/npo#NPO_1699	PATO:0000051	NCIT:C134260	""
Study Assay Measurement Type Term Source REF	NPO	PATO	NCIT	""
Study Assay Technology Type	sieve shaker	data acquisition system	data acquisition system	data acquisition system
Study Assay Technology Type Term Accession Number	ERO:0001015	ERO:0000948	ERO:0000948	ERO:0000948
Study Assay Technology Type Term Source REF	ERO	ERO	ERO	ERO
Study Assay Technology Platform	""	Microsoft Kinect V2 3D scanner	""	""
Study Assay File Name	a_particle_size_Rackl.txt	a_3Dscan_Rackl.txt	a_bulk_density_Rackl.txt	a_repose_angle_Rackl.txt
STUDY PROTOCOLS
Study Protocol Name	Investigated Bulk Solids	Conventional Measurements	Three-dimensional Scans	Particle Size Distributions
Study Protocol Type	selection	data collection method	data acquisition	data collection method
Study Protocol Type Term Accession Number	OBI:0001928	ERO:0001932	ERO:0000387	ERO:0001932
Study Protocol Type Term Source REF	OBI	ERO	ERO	ERO
Study Protocol Description				
Study Protocol URI	""	""	""	""
Study Protocol Version				
Study Protocol Parameters Name	""	""	""	""
Study Protocol Parameters Name Term Accession Number	""	""	""	""
Study Protocol Parameters Name Term Source REF	""	""	""	""
Study Protocol Components Name	""	""	""	""
Study Protocol Components Type	""	""	""	""
Study Protocol Components Type Term Accession Number	""	""	""	""
Study Protocol Components Type Term Source REF	""	""	""	""
STUDY CONTACTS
Study Person Last Name	Rackl	Grötsch
Study Person First Name	Michael	Florian E.
Study Person Mid Initials		
Study Person Email	michael.rackl@tum.de	""
Study Person Phone		
Study Person Fax		
Study Person Address		
Study Person Affiliation	Technical University of Munich, Chair for Materials Handling, Material Flow, Logistics, Boltzmannstraße 15, 85748 Garching, Germany	Technical University of Munich, Chair for Materials Handling, Material Flow, Logistics, Boltzmannstraße 15, 85748 Garching, Germany
Study Person Roles		
Study Person Roles Term Accession Number		
Study Person Roles Term Source REF		
Comment[Study Person ORCID]		
Comment[Funder]		
Comment[FundRef ID]		
Comment[Funder Term Source REF]		
Comment[Grant Identifier]		
