# Supplementary material for: 3D scans, angles of repose and bulk densities of 108 bulk material heaps
Source: Sci Data. 2018 May 29;5:180102. doi: 10.1038/sdata.2018.102 (PMC5972672; doi:10.1038/sdata.2018.102)
Supplement: Supplementary file 1 [file sdata2018102-isa1.zip › s_study_Rackl.txt]

Source Name	Comment[digital data DOI]	Material Type	Term Source REF	Term Accession Number	Protocol REF	Sample Name	Factor Value[type of bulk solid]	Factor Value[cyclinder diameter]	Factor Value[lifting speed]
from Hambach surface mining plant, Germany		material entity	BFO	BFO:0000040	Investigated Bulk Solids	lignite	lignite	cyclinder diameter	lifting speed
quality A1, P45S, M15, according to ISO 17255-4		material entity	BFO	BFO:0000040	Investigated Bulk Solids	wood chips	wood chips	cyclinder diameter	lifting speed
Jurassic limestone, burned, crushed		material entity	BFO	BFO:0000040	Investigated Bulk Solids	limestone	limestone	cyclinder diameter	lifting speed
blast furnace coke		material entity	BFO	BFO:0000040	Investigated Bulk Solids	coke	coke	cyclinder diameter	lifting speed
harvest 2016, Southern Germany		material entity	BFO	BFO:0000040	Investigated Bulk Solids	fresh corn grains	fresh corn grains	cyclinder diameter	lifting speed
feedstock corn grains, harvest 2014		material entity	BFO	BFO:0000040	Investigated Bulk Solids	dried corn grains	dried corn grains	cyclinder diameter	lifting speed
spray-dried skimmed milk, France		material entity	BFO	BFO:0000040	Investigated Bulk Solids	milk powder	milk powder	cyclinder diameter	lifting speed
steam coal, Russia		material entity	BFO	BFO:0000040	Investigated Bulk Solids	bituminous coal	bituminous coal	cyclinder diameter	lifting speed
Qualitative and quantitative assessment of 3D-scanned bulk solid heap data	https://doi.org/10.1016/j.powtec.2017.08.009	publication	IAO	IAO:0000311	Investigated Bulk Solids	article
