# Supplementary material for: 3D scans, angles of repose and bulk densities of 108 bulk material heaps
Source: Sci Data. 2018 May 29;5:180102. doi: 10.1038/sdata.2018.102 (PMC5972672; doi:10.1038/sdata.2018.102)
Supplement: Supplementary file 1 [file sdata2018102-isa1.zip › a_particle_size_Rackl.txt]

Sample Name	Protocol REF	Assay Name	Raw Data File	Comment[Data Repository]	Comment[Data Record Accession]	Comment[Data Record URI]
article	Particle Size Distributions	Sample 109	ParticleSizeDistributions.csv	figshare	doi:10.6084/m9.figshare.c.3942535	https://dx.doi.org/10.6084/m9.figshare.c.3942535
