# Supplementary material for: 3D scans, angles of repose and bulk densities of 108 bulk material heaps
Source: Sci Data. 2018 May 29;5:180102. doi: 10.1038/sdata.2018.102 (PMC5972672; doi:10.1038/sdata.2018.102)
Supplement: Supplementary file 1 [file sdata2018102-isa1.zip › a_3Dscan_Rackl.txt]

Sample Name	Protocol REF	Assay Name	Raw Data File	Comment[Data Repository]	Comment[Data Record Accession]	Comment[Data Record URI]	Protocol REF	Derived Data File	Comment[Data Repository]	Comment[Data Record Accession]	Comment[Data Record URI]	Factor Value[type of bulk solid]	Factor Value[cyclinder diameter]	Unit	Term Source REF	Term Accession Number	Factor Value[lifting speed]	Unit	Term Source REF	Term Accession Number
lignite	Conventional Measurements	Sample 1	BaseData.csv	figshare	doi:10.6084/m9.figshare.c.3942535	https://dx.doi.org/10.6084/m9.figshare.c.3942535	Three-dimensional Scans	ZIP_lignite.zip	figshare	doi:10.6084/m9.figshare.c.3942535	https://dx.doi.org/10.6084/m9.figshare.c.3942535	lignite	250	millimeter	UO	UO:0000016	142	millimeter per second
lignite	Conventional Measurements	Sample 2	BaseData.csv	figshare	doi:10.6084/m9.figshare.c.3942535	https://dx.doi.org/10.6084/m9.figshare.c.3942535	Three-dimensional Scans	ZIP_lignite.zip	figshare	doi:10.6084/m9.figshare.c.3942535	https://dx.doi.org/10.6084/m9.figshare.c.3942535	lignite	250	millimeter	UO	UO:0000016	142	millimeter per second
lignite	Conventional Measurements	Sample 3	BaseData.csv	figshare	doi:10.6084/m9.figshare.c.3942535	https://dx.doi.org/10.6084/m9.figshare.c.3942535	Three-dimensional Scans	ZIP_lignite.zip	figshare	doi:10.6084/m9.figshare.c.3942535	https://dx.doi.org/10.6084/m9.figshare.c.3942535	lignite	250	millimeter	UO	UO:0000016	142	millimeter per second
lignite	Conventional Measurements	Sample 4	BaseData.csv	figshare	doi:10.6084/m9.figshare.c.3942535	https://dx.doi.org/10.6084/m9.figshare.c.3942535	Three-dimensional Scans	ZIP_lignite.zip	figshare	doi:10.6084/m9.figshare.c.3942535	https://dx.doi.org/10.6084/m9.figshare.c.3942535	lignite	250	millimeter	UO	UO:0000016	142	millimeter per second
lignite	Conventional Measurements	Sample 5	BaseData.csv	figshare	doi:10.6084/m9.figshare.c.3942535	https://dx.doi.org/10.6084/m9.figshare.c.3942535	Three-dimensional Scans	ZIP_lignite.zip	figshare	doi:10.6084/m9.figshare.c.3942535	https://dx.doi.org/10.6084/m9.figshare.c.3942535	lignite	425	millimeter	UO	UO:0000016	142	millimeter per second
lignite	Conventional Measurements	Sample 6	BaseData.csv	figshare	doi:10.6084/m9.figshare.c.3942535	https://dx.doi.org/10.6084/m9.figshare.c.3942535	Three-dimensional Scans	ZIP_lignite.zip	figshare	doi:10.6084/m9.figshare.c.3942535	https://dx.doi.org/10.6084/m9.figshare.c.3942535	lignite	425	millimeter	UO	UO:0000016	142	millimeter per second
lignite	Conventional Measurements	Sample 7	BaseData.csv	figshare	doi:10.6084/m9.figshare.c.3942535	https://dx.doi.org/10.6084/m9.figshare.c.3942535	Three-dimensional Scans	ZIP_lignite.zip	figshare	doi:10.6084/m9.figshare.c.3942535	https://dx.doi.org/10.6084/m9.figshare.c.3942535	lignite	425	millimeter	UO	UO:0000016	142	millimeter per second
lignite	Conventional Measurements	Sample 8	BaseData.csv	figshare	doi:10.6084/m9.figshare.c.3942535	https://dx.doi.org/10.6084/m9.figshare.c.3942535	Three-dimensional Scans	ZIP_lignite.zip	figshare	doi:10.6084/m9.figshare.c.3942535	https://dx.doi.org/10.6084/m9.figshare.c.3942535	lignite	425	millimeter	UO	UO:0000016	142	millimeter per second
lignite	Conventional Measurements	Sample 9	BaseData.csv	figshare	doi:10.6084/m9.figshare.c.3942535	https://dx.doi.org/10.6084/m9.figshare.c.3942535	Three-dimensional Scans	ZIP_lignite.zip	figshare	doi:10.6084/m9.figshare.c.3942535	https://dx.doi.org/10.6084/m9.figshare.c.3942535	lignite	600	millimeter	UO	UO:0000016	142	millimeter per second
lignite	Conventional Measurements	Sample 10	BaseData.csv	figshare	doi:10.6084/m9.figshare.c.3942535	https://dx.doi.org/10.6084/m9.figshare.c.3942535	Three-dimensional Scans	ZIP_lignite.zip	figshare	doi:10.6084/m9.figshare.c.3942535	https://dx.doi.org/10.6084/m9.figshare.c.3942535	lignite	600	millimeter	UO	UO:0000016	142	millimeter per second
lignite	Conventional Measurements	Sample 11	BaseData.csv	figshare	doi:10.6084/m9.figshare.c.3942535	https://dx.doi.org/10.6084/m9.figshare.c.3942535	Three-dimensional Scans	ZIP_lignite.zip	figshare	doi:10.6084/m9.figshare.c.3942535	https://dx.doi.org/10.6084/m9.figshare.c.3942535	lignite	600	millimeter	UO	UO:0000016	142	millimeter per second
lignite	Conventional Measurements	Sample 12	BaseData.csv	figshare	doi:10.6084/m9.figshare.c.3942535	https://dx.doi.org/10.6084/m9.figshare.c.3942535	Three-dimensional Scans	ZIP_lignite.zip	figshare	doi:10.6084/m9.figshare.c.3942535	https://dx.doi.org/10.6084/m9.figshare.c.3942535	lignite	600	millimeter	UO	UO:0000016	142	millimeter per second
wood chips	Conventional Measurements	Sample 13	BaseData.csv	figshare	doi:10.6084/m9.figshare.c.3942535	https://dx.doi.org/10.6084/m9.figshare.c.3942535	Three-dimensional Scans	ZIP_wood_chips.zip	figshare	doi:10.6084/m9.figshare.c.3942535	https://dx.doi.org/10.6084/m9.figshare.c.3942535	wood chips	250	millimeter	UO	UO:0000016	142	millimeter per second
wood chips	Conventional Measurements	Sample 14	BaseData.csv	figshare	doi:10.6084/m9.figshare.c.3942535	https://dx.doi.org/10.6084/m9.figshare.c.3942535	Three-dimensional Scans	ZIP_wood_chips.zip	figshare	doi:10.6084/m9.figshare.c.3942535	https://dx.doi.org/10.6084/m9.figshare.c.3942535	wood chips	250	millimeter	UO	UO:0000016	142	millimeter per second
wood chips	Conventional Measurements	Sample 15	BaseData.csv	figshare	doi:10.6084/m9.figshare.c.3942535	https://dx.doi.org/10.6084/m9.figshare.c.3942535	Three-dimensional Scans	ZIP_wood_chips.zip	figshare	doi:10.6084/m9.figshare.c.3942535	https://dx.doi.org/10.6084/m9.figshare.c.3942535	wood chips	250	millimeter	UO	UO:0000016	142	millimeter per second
wood chips	Conventional Measurements	Sample 16	BaseData.csv	figshare	doi:10.6084/m9.figshare.c.3942535	https://dx.doi.org/10.6084/m9.figshare.c.3942535	Three-dimensional Scans	ZIP_wood_chips.zip	figshare	doi:10.6084/m9.figshare.c.3942535	https://dx.doi.org/10.6084/m9.figshare.c.3942535	wood chips	250	millimeter	UO	UO:0000016	142	millimeter per second
wood chips	Conventional Measurements	Sample 17	BaseData.csv	figshare	doi:10.6084/m9.figshare.c.3942535	https://dx.doi.org/10.6084/m9.figshare.c.3942535	Three-dimensional Scans	ZIP_wood_chips.zip	figshare	doi:10.6084/m9.figshare.c.3942535	https://dx.doi.org/10.6084/m9.figshare.c.3942535	wood chips	425	millimeter	UO	UO:0000016	142	millimeter per second
wood chips	Conventional Measurements	Sample 18	BaseData.csv	figshare	doi:10.6084/m9.figshare.c.3942535	https://dx.doi.org/10.6084/m9.figshare.c.3942535	Three-dimensional Scans	ZIP_wood_chips.zip	figshare	doi:10.6084/m9.figshare.c.3942535	https://dx.doi.org/10.6084/m9.figshare.c.3942535	wood chips	425	millimeter	UO	UO:0000016	142	millimeter per second
wood chips	Conventional Measurements	Sample 19	BaseData.csv	figshare	doi:10.6084/m9.figshare.c.3942535	https://dx.doi.org/10.6084/m9.figshare.c.3942535	Three-dimensional Scans	ZIP_wood_chips.zip	figshare	doi:10.6084/m9.figshare.c.3942535	https://dx.doi.org/10.6084/m9.figshare.c.3942535	wood chips	425	millimeter	UO	UO:0000016	142	millimeter per second
wood chips	Conventional Measurements	Sample 20	BaseData.csv	figshare	doi:10.6084/m9.figshare.c.3942535	https://dx.doi.org/10.6084/m9.figshare.c.3942535	Three-dimensional Scans	ZIP_wood_chips.zip	figshare	doi:10.6084/m9.figshare.c.3942535	https://dx.doi.org/10.6084/m9.figshare.c.3942535	wood chips	425	millimeter	UO	UO:0000016	142	millimeter per second
wood chips	Conventional Measurements	Sample 21	BaseData.csv	figshare	doi:10.6084/m9.figshare.c.3942535	https://dx.doi.org/10.6084/m9.figshare.c.3942535	Three-dimensional Scans	ZIP_wood_chips.zip	figshare	doi:10.6084/m9.figshare.c.3942535	https://dx.doi.org/10.6084/m9.figshare.c.3942535	wood chips	600	millimeter	UO	UO:0000016	142	millimeter per second
wood chips	Conventional Measurements	Sample 22	BaseData.csv	figshare	doi:10.6084/m9.figshare.c.3942535	https://dx.doi.org/10.6084/m9.figshare.c.3942535	Three-dimensional Scans	ZIP_wood_chips.zip	figshare	doi:10.6084/m9.figshare.c.3942535	https://dx.doi.org/10.6084/m9.figshare.c.3942535	wood chips	600	millimeter	UO	UO:0000016	142	millimeter per second
wood chips	Conventional Measurements	Sample 23	BaseData.csv	figshare	doi:10.6084/m9.figshare.c.3942535	https://dx.doi.org/10.6084/m9.figshare.c.3942535	Three-dimensional Scans	ZIP_wood_chips.zip	figshare	doi:10.6084/m9.figshare.c.3942535	https://dx.doi.org/10.6084/m9.figshare.c.3942535	wood chips	600	millimeter	UO	UO:0000016	142	millimeter per second
wood chips	Conventional Measurements	Sample 24	BaseData.csv	figshare	doi:10.6084/m9.figshare.c.3942535	https://dx.doi.org/10.6084/m9.figshare.c.3942535	Three-dimensional Scans	ZIP_wood_chips.zip	figshare	doi:10.6084/m9.figshare.c.3942535	https://dx.doi.org/10.6084/m9.figshare.c.3942535	wood chips	600	millimeter	UO	UO:0000016	142	millimeter per second
wood chips	Conventional Measurements	Sample 25	BaseData.csv	figshare	doi:10.6084/m9.figshare.c.3942535	https://dx.doi.org/10.6084/m9.figshare.c.3942535	Three-dimensional Scans	ZIP_wood_chips.zip	figshare	doi:10.6084/m9.figshare.c.3942535	https://dx.doi.org/10.6084/m9.figshare.c.3942535	wood chips	425	millimeter	UO	UO:0000016	33	millimeter per second
wood chips	Conventional Measurements	Sample 26	BaseData.csv	figshare	doi:10.6084/m9.figshare.c.3942535	https://dx.doi.org/10.6084/m9.figshare.c.3942535	Three-dimensional Scans	ZIP_wood_chips.zip	figshare	doi:10.6084/m9.figshare.c.3942535	https://dx.doi.org/10.6084/m9.figshare.c.3942535	wood chips	425	millimeter	UO	UO:0000016	33	millimeter per second
wood chips	Conventional Measurements	Sample 27	BaseData.csv	figshare	doi:10.6084/m9.figshare.c.3942535	https://dx.doi.org/10.6084/m9.figshare.c.3942535	Three-dimensional Scans	ZIP_wood_chips.zip	figshare	doi:10.6084/m9.figshare.c.3942535	https://dx.doi.org/10.6084/m9.figshare.c.3942535	wood chips	425	millimeter	UO	UO:0000016	33	millimeter per second
wood chips	Conventional Measurements	Sample 28	BaseData.csv	figshare	doi:10.6084/m9.figshare.c.3942535	https://dx.doi.org/10.6084/m9.figshare.c.3942535	Three-dimensional Scans	ZIP_wood_chips.zip	figshare	doi:10.6084/m9.figshare.c.3942535	https://dx.doi.org/10.6084/m9.figshare.c.3942535	wood chips	425	millimeter	UO	UO:0000016	33	millimeter per second
limestone	Conventional Measurements	Sample 29	BaseData.csv	figshare	doi:10.6084/m9.figshare.c.3942535	https://dx.doi.org/10.6084/m9.figshare.c.3942535	Three-dimensional Scans	ZIP_limestone.zip	figshare	doi:10.6084/m9.figshare.c.3942535	https://dx.doi.org/10.6084/m9.figshare.c.3942535	limestone	250	millimeter	UO	UO:0000016	142	millimeter per second
limestone	Conventional Measurements	Sample 30	BaseData.csv	figshare	doi:10.6084/m9.figshare.c.3942535	https://dx.doi.org/10.6084/m9.figshare.c.3942535	Three-dimensional Scans	ZIP_limestone.zip	figshare	doi:10.6084/m9.figshare.c.3942535	https://dx.doi.org/10.6084/m9.figshare.c.3942535	limestone	250	millimeter	UO	UO:0000016	142	millimeter per second
limestone	Conventional Measurements	Sample 31	BaseData.csv	figshare	doi:10.6084/m9.figshare.c.3942535	https://dx.doi.org/10.6084/m9.figshare.c.3942535	Three-dimensional Scans	ZIP_limestone.zip	figshare	doi:10.6084/m9.figshare.c.3942535	https://dx.doi.org/10.6084/m9.figshare.c.3942535	limestone	250	millimeter	UO	UO:0000016	142	millimeter per second
limestone	Conventional Measurements	Sample 32	BaseData.csv	figshare	doi:10.6084/m9.figshare.c.3942535	https://dx.doi.org/10.6084/m9.figshare.c.3942535	Three-dimensional Scans	ZIP_limestone.zip	figshare	doi:10.6084/m9.figshare.c.3942535	https://dx.doi.org/10.6084/m9.figshare.c.3942535	limestone	250	millimeter	UO	UO:0000016	142	millimeter per second
limestone	Conventional Measurements	Sample 33	BaseData.csv	figshare	doi:10.6084/m9.figshare.c.3942535	https://dx.doi.org/10.6084/m9.figshare.c.3942535	Three-dimensional Scans	ZIP_limestone.zip	figshare	doi:10.6084/m9.figshare.c.3942535	https://dx.doi.org/10.6084/m9.figshare.c.3942535	limestone	425	millimeter	UO	UO:0000016	142	millimeter per second
limestone	Conventional Measurements	Sample 34	BaseData.csv	figshare	doi:10.6084/m9.figshare.c.3942535	https://dx.doi.org/10.6084/m9.figshare.c.3942535	Three-dimensional Scans	ZIP_limestone.zip	figshare	doi:10.6084/m9.figshare.c.3942535	https://dx.doi.org/10.6084/m9.figshare.c.3942535	limestone	425	millimeter	UO	UO:0000016	142	millimeter per second
limestone	Conventional Measurements	Sample 35	BaseData.csv	figshare	doi:10.6084/m9.figshare.c.3942535	https://dx.doi.org/10.6084/m9.figshare.c.3942535	Three-dimensional Scans	ZIP_limestone.zip	figshare	doi:10.6084/m9.figshare.c.3942535	https://dx.doi.org/10.6084/m9.figshare.c.3942535	limestone	425	millimeter	UO	UO:0000016	142	millimeter per second
limestone	Conventional Measurements	Sample 36	BaseData.csv	figshare	doi:10.6084/m9.figshare.c.3942535	https://dx.doi.org/10.6084/m9.figshare.c.3942535	Three-dimensional Scans	ZIP_limestone.zip	figshare	doi:10.6084/m9.figshare.c.3942535	https://dx.doi.org/10.6084/m9.figshare.c.3942535	limestone	425	millimeter	UO	UO:0000016	142	millimeter per second
limestone	Conventional Measurements	Sample 37	BaseData.csv	figshare	doi:10.6084/m9.figshare.c.3942535	https://dx.doi.org/10.6084/m9.figshare.c.3942535	Three-dimensional Scans	ZIP_limestone.zip	figshare	doi:10.6084/m9.figshare.c.3942535	https://dx.doi.org/10.6084/m9.figshare.c.3942535	limestone	600	millimeter	UO	UO:0000016	142	millimeter per second
limestone	Conventional Measurements	Sample 38	BaseData.csv	figshare	doi:10.6084/m9.figshare.c.3942535	https://dx.doi.org/10.6084/m9.figshare.c.3942535	Three-dimensional Scans	ZIP_limestone.zip	figshare	doi:10.6084/m9.figshare.c.3942535	https://dx.doi.org/10.6084/m9.figshare.c.3942535	limestone	600	millimeter	UO	UO:0000016	142	millimeter per second
limestone	Conventional Measurements	Sample 39	BaseData.csv	figshare	doi:10.6084/m9.figshare.c.3942535	https://dx.doi.org/10.6084/m9.figshare.c.3942535	Three-dimensional Scans	ZIP_limestone.zip	figshare	doi:10.6084/m9.figshare.c.3942535	https://dx.doi.org/10.6084/m9.figshare.c.3942535	limestone	600	millimeter	UO	UO:0000016	142	millimeter per second
limestone	Conventional Measurements	Sample 40	BaseData.csv	figshare	doi:10.6084/m9.figshare.c.3942535	https://dx.doi.org/10.6084/m9.figshare.c.3942535	Three-dimensional Scans	ZIP_limestone.zip	figshare	doi:10.6084/m9.figshare.c.3942535	https://dx.doi.org/10.6084/m9.figshare.c.3942535	limestone	600	millimeter	UO	UO:0000016	142	millimeter per second
limestone	Conventional Measurements	Sample 41	BaseData.csv	figshare	doi:10.6084/m9.figshare.c.3942535	https://dx.doi.org/10.6084/m9.figshare.c.3942535	Three-dimensional Scans	ZIP_limestone.zip	figshare	doi:10.6084/m9.figshare.c.3942535	https://dx.doi.org/10.6084/m9.figshare.c.3942535	limestone	425	millimeter	UO	UO:0000016	33	millimeter per second
limestone	Conventional Measurements	Sample 42	BaseData.csv	figshare	doi:10.6084/m9.figshare.c.3942535	https://dx.doi.org/10.6084/m9.figshare.c.3942535	Three-dimensional Scans	ZIP_limestone.zip	figshare	doi:10.6084/m9.figshare.c.3942535	https://dx.doi.org/10.6084/m9.figshare.c.3942535	limestone	425	millimeter	UO	UO:0000016	33	millimeter per second
limestone	Conventional Measurements	Sample 43	BaseData.csv	figshare	doi:10.6084/m9.figshare.c.3942535	https://dx.doi.org/10.6084/m9.figshare.c.3942535	Three-dimensional Scans	ZIP_limestone.zip	figshare	doi:10.6084/m9.figshare.c.3942535	https://dx.doi.org/10.6084/m9.figshare.c.3942535	limestone	425	millimeter	UO	UO:0000016	33	millimeter per second
limestone	Conventional Measurements	Sample 44	BaseData.csv	figshare	doi:10.6084/m9.figshare.c.3942535	https://dx.doi.org/10.6084/m9.figshare.c.3942535	Three-dimensional Scans	ZIP_limestone.zip	figshare	doi:10.6084/m9.figshare.c.3942535	https://dx.doi.org/10.6084/m9.figshare.c.3942535	limestone	425	millimeter	UO	UO:0000016	33	millimeter per second
coke	Conventional Measurements	Sample 45	BaseData.csv	figshare	doi:10.6084/m9.figshare.c.3942535	https://dx.doi.org/10.6084/m9.figshare.c.3942535	Three-dimensional Scans	ZIP_coke.zip	figshare	doi:10.6084/m9.figshare.c.3942535	https://dx.doi.org/10.6084/m9.figshare.c.3942535	coke	250	millimeter	UO	UO:0000016	142	millimeter per second
coke	Conventional Measurements	Sample 46	BaseData.csv	figshare	doi:10.6084/m9.figshare.c.3942535	https://dx.doi.org/10.6084/m9.figshare.c.3942535	Three-dimensional Scans	ZIP_coke.zip	figshare	doi:10.6084/m9.figshare.c.3942535	https://dx.doi.org/10.6084/m9.figshare.c.3942535	coke	250	millimeter	UO	UO:0000016	142	millimeter per second
coke	Conventional Measurements	Sample 47	BaseData.csv	figshare	doi:10.6084/m9.figshare.c.3942535	https://dx.doi.org/10.6084/m9.figshare.c.3942535	Three-dimensional Scans	ZIP_coke.zip	figshare	doi:10.6084/m9.figshare.c.3942535	https://dx.doi.org/10.6084/m9.figshare.c.3942535	coke	250	millimeter	UO	UO:0000016	142	millimeter per second
coke	Conventional Measurements	Sample 48	BaseData.csv	figshare	doi:10.6084/m9.figshare.c.3942535	https://dx.doi.org/10.6084/m9.figshare.c.3942535	Three-dimensional Scans	ZIP_coke.zip	figshare	doi:10.6084/m9.figshare.c.3942535	https://dx.doi.org/10.6084/m9.figshare.c.3942535	coke	250	millimeter	UO	UO:0000016	142	millimeter per second
coke	Conventional Measurements	Sample 49	BaseData.csv	figshare	doi:10.6084/m9.figshare.c.3942535	https://dx.doi.org/10.6084/m9.figshare.c.3942535	Three-dimensional Scans	ZIP_coke.zip	figshare	doi:10.6084/m9.figshare.c.3942535	https://dx.doi.org/10.6084/m9.figshare.c.3942535	coke	425	millimeter	UO	UO:0000016	142	millimeter per second
coke	Conventional Measurements	Sample 50	BaseData.csv	figshare	doi:10.6084/m9.figshare.c.3942535	https://dx.doi.org/10.6084/m9.figshare.c.3942535	Three-dimensional Scans	ZIP_coke.zip	figshare	doi:10.6084/m9.figshare.c.3942535	https://dx.doi.org/10.6084/m9.figshare.c.3942535	coke	425	millimeter	UO	UO:0000016	142	millimeter per second
coke	Conventional Measurements	Sample 51	BaseData.csv	figshare	doi:10.6084/m9.figshare.c.3942535	https://dx.doi.org/10.6084/m9.figshare.c.3942535	Three-dimensional Scans	ZIP_coke.zip	figshare	doi:10.6084/m9.figshare.c.3942535	https://dx.doi.org/10.6084/m9.figshare.c.3942535	coke	425	millimeter	UO	UO:0000016	142	millimeter per second
coke	Conventional Measurements	Sample 52	BaseData.csv	figshare	doi:10.6084/m9.figshare.c.3942535	https://dx.doi.org/10.6084/m9.figshare.c.3942535	Three-dimensional Scans	ZIP_coke.zip	figshare	doi:10.6084/m9.figshare.c.3942535	https://dx.doi.org/10.6084/m9.figshare.c.3942535	coke	425	millimeter	UO	UO:0000016	142	millimeter per second
coke	Conventional Measurements	Sample 53	BaseData.csv	figshare	doi:10.6084/m9.figshare.c.3942535	https://dx.doi.org/10.6084/m9.figshare.c.3942535	Three-dimensional Scans	ZIP_coke.zip	figshare	doi:10.6084/m9.figshare.c.3942535	https://dx.doi.org/10.6084/m9.figshare.c.3942535	coke	600	millimeter	UO	UO:0000016	142	millimeter per second
coke	Conventional Measurements	Sample 54	BaseData.csv	figshare	doi:10.6084/m9.figshare.c.3942535	https://dx.doi.org/10.6084/m9.figshare.c.3942535	Three-dimensional Scans	ZIP_coke.zip	figshare	doi:10.6084/m9.figshare.c.3942535	https://dx.doi.org/10.6084/m9.figshare.c.3942535	coke	600	millimeter	UO	UO:0000016	142	millimeter per second
coke	Conventional Measurements	Sample 55	BaseData.csv	figshare	doi:10.6084/m9.figshare.c.3942535	https://dx.doi.org/10.6084/m9.figshare.c.3942535	Three-dimensional Scans	ZIP_coke.zip	figshare	doi:10.6084/m9.figshare.c.3942535	https://dx.doi.org/10.6084/m9.figshare.c.3942535	coke	600	millimeter	UO	UO:0000016	142	millimeter per second
coke	Conventional Measurements	Sample 56	BaseData.csv	figshare	doi:10.6084/m9.figshare.c.3942535	https://dx.doi.org/10.6084/m9.figshare.c.3942535	Three-dimensional Scans	ZIP_coke.zip	figshare	doi:10.6084/m9.figshare.c.3942535	https://dx.doi.org/10.6084/m9.figshare.c.3942535	coke	600	millimeter	UO	UO:0000016	142	millimeter per second
fresh corn grains	Conventional Measurements	Sample 57	BaseData.csv	figshare	doi:10.6084/m9.figshare.c.3942535	https://dx.doi.org/10.6084/m9.figshare.c.3942535	Three-dimensional Scans	ZIP_corn_grains_fresh.zip	figshare	doi:10.6084/m9.figshare.c.3942535	https://dx.doi.org/10.6084/m9.figshare.c.3942535	fresh corn grains	250	millimeter	UO	UO:0000016	142	millimeter per second
fresh corn grains	Conventional Measurements	Sample 58	BaseData.csv	figshare	doi:10.6084/m9.figshare.c.3942535	https://dx.doi.org/10.6084/m9.figshare.c.3942535	Three-dimensional Scans	ZIP_corn_grains_fresh.zip	figshare	doi:10.6084/m9.figshare.c.3942535	https://dx.doi.org/10.6084/m9.figshare.c.3942535	fresh corn grains	250	millimeter	UO	UO:0000016	142	millimeter per second
fresh corn grains	Conventional Measurements	Sample 59	BaseData.csv	figshare	doi:10.6084/m9.figshare.c.3942535	https://dx.doi.org/10.6084/m9.figshare.c.3942535	Three-dimensional Scans	ZIP_corn_grains_fresh.zip	figshare	doi:10.6084/m9.figshare.c.3942535	https://dx.doi.org/10.6084/m9.figshare.c.3942535	fresh corn grains	250	millimeter	UO	UO:0000016	142	millimeter per second
fresh corn grains	Conventional Measurements	Sample 60	BaseData.csv	figshare	doi:10.6084/m9.figshare.c.3942535	https://dx.doi.org/10.6084/m9.figshare.c.3942535	Three-dimensional Scans	ZIP_corn_grains_fresh.zip	figshare	doi:10.6084/m9.figshare.c.3942535	https://dx.doi.org/10.6084/m9.figshare.c.3942535	fresh corn grains	250	millimeter	UO	UO:0000016	142	millimeter per second
fresh corn grains	Conventional Measurements	Sample 61	BaseData.csv	figshare	doi:10.6084/m9.figshare.c.3942535	https://dx.doi.org/10.6084/m9.figshare.c.3942535	Three-dimensional Scans	ZIP_corn_grains_fresh.zip	figshare	doi:10.6084/m9.figshare.c.3942535	https://dx.doi.org/10.6084/m9.figshare.c.3942535	fresh corn grains	425	millimeter	UO	UO:0000016	142	millimeter per second
fresh corn grains	Conventional Measurements	Sample 62	BaseData.csv	figshare	doi:10.6084/m9.figshare.c.3942535	https://dx.doi.org/10.6084/m9.figshare.c.3942535	Three-dimensional Scans	ZIP_corn_grains_fresh.zip	figshare	doi:10.6084/m9.figshare.c.3942535	https://dx.doi.org/10.6084/m9.figshare.c.3942535	fresh corn grains	425	millimeter	UO	UO:0000016	142	millimeter per second
fresh corn grains	Conventional Measurements	Sample 63	BaseData.csv	figshare	doi:10.6084/m9.figshare.c.3942535	https://dx.doi.org/10.6084/m9.figshare.c.3942535	Three-dimensional Scans	ZIP_corn_grains_fresh.zip	figshare	doi:10.6084/m9.figshare.c.3942535	https://dx.doi.org/10.6084/m9.figshare.c.3942535	fresh corn grains	425	millimeter	UO	UO:0000016	142	millimeter per second
fresh corn grains	Conventional Measurements	Sample 64	BaseData.csv	figshare	doi:10.6084/m9.figshare.c.3942535	https://dx.doi.org/10.6084/m9.figshare.c.3942535	Three-dimensional Scans	ZIP_corn_grains_fresh.zip	figshare	doi:10.6084/m9.figshare.c.3942535	https://dx.doi.org/10.6084/m9.figshare.c.3942535	fresh corn grains	425	millimeter	UO	UO:0000016	142	millimeter per second
fresh corn grains	Conventional Measurements	Sample 65	BaseData.csv	figshare	doi:10.6084/m9.figshare.c.3942535	https://dx.doi.org/10.6084/m9.figshare.c.3942535	Three-dimensional Scans	ZIP_corn_grains_fresh.zip	figshare	doi:10.6084/m9.figshare.c.3942535	https://dx.doi.org/10.6084/m9.figshare.c.3942535	fresh corn grains	600	millimeter	UO	UO:0000016	142	millimeter per second
fresh corn grains	Conventional Measurements	Sample 66	BaseData.csv	figshare	doi:10.6084/m9.figshare.c.3942535	https://dx.doi.org/10.6084/m9.figshare.c.3942535	Three-dimensional Scans	ZIP_corn_grains_fresh.zip	figshare	doi:10.6084/m9.figshare.c.3942535	https://dx.doi.org/10.6084/m9.figshare.c.3942535	fresh corn grains	600	millimeter	UO	UO:0000016	142	millimeter per second
fresh corn grains	Conventional Measurements	Sample 67	BaseData.csv	figshare	doi:10.6084/m9.figshare.c.3942535	https://dx.doi.org/10.6084/m9.figshare.c.3942535	Three-dimensional Scans	ZIP_corn_grains_fresh.zip	figshare	doi:10.6084/m9.figshare.c.3942535	https://dx.doi.org/10.6084/m9.figshare.c.3942535	fresh corn grains	600	millimeter	UO	UO:0000016	142	millimeter per second
fresh corn grains	Conventional Measurements	Sample 68	BaseData.csv	figshare	doi:10.6084/m9.figshare.c.3942535	https://dx.doi.org/10.6084/m9.figshare.c.3942535	Three-dimensional Scans	ZIP_corn_grains_fresh.zip	figshare	doi:10.6084/m9.figshare.c.3942535	https://dx.doi.org/10.6084/m9.figshare.c.3942535	fresh corn grains	600	millimeter	UO	UO:0000016	142	millimeter per second
dried corn grains	Conventional Measurements	Sample 69	BaseData.csv	figshare	doi:10.6084/m9.figshare.c.3942535	https://dx.doi.org/10.6084/m9.figshare.c.3942535	Three-dimensional Scans	ZIP_corn_grains_dried.zip	figshare	doi:10.6084/m9.figshare.c.3942535	https://dx.doi.org/10.6084/m9.figshare.c.3942535	dried corn grains	250	millimeter	UO	UO:0000016	142	millimeter per second
dried corn grains	Conventional Measurements	Sample 70	BaseData.csv	figshare	doi:10.6084/m9.figshare.c.3942535	https://dx.doi.org/10.6084/m9.figshare.c.3942535	Three-dimensional Scans	ZIP_corn_grains_dried.zip	figshare	doi:10.6084/m9.figshare.c.3942535	https://dx.doi.org/10.6084/m9.figshare.c.3942535	dried corn grains	250	millimeter	UO	UO:0000016	142	millimeter per second
dried corn grains	Conventional Measurements	Sample 71	BaseData.csv	figshare	doi:10.6084/m9.figshare.c.3942535	https://dx.doi.org/10.6084/m9.figshare.c.3942535	Three-dimensional Scans	ZIP_corn_grains_dried.zip	figshare	doi:10.6084/m9.figshare.c.3942535	https://dx.doi.org/10.6084/m9.figshare.c.3942535	dried corn grains	250	millimeter	UO	UO:0000016	142	millimeter per second
dried corn grains	Conventional Measurements	Sample 72	BaseData.csv	figshare	doi:10.6084/m9.figshare.c.3942535	https://dx.doi.org/10.6084/m9.figshare.c.3942535	Three-dimensional Scans	ZIP_corn_grains_dried.zip	figshare	doi:10.6084/m9.figshare.c.3942535	https://dx.doi.org/10.6084/m9.figshare.c.3942535	dried corn grains	250	millimeter	UO	UO:0000016	142	millimeter per second
dried corn grains	Conventional Measurements	Sample 73	BaseData.csv	figshare	doi:10.6084/m9.figshare.c.3942535	https://dx.doi.org/10.6084/m9.figshare.c.3942535	Three-dimensional Scans	ZIP_corn_grains_dried.zip	figshare	doi:10.6084/m9.figshare.c.3942535	https://dx.doi.org/10.6084/m9.figshare.c.3942535	dried corn grains	425	millimeter	UO	UO:0000016	142	millimeter per second
dried corn grains	Conventional Measurements	Sample 74	BaseData.csv	figshare	doi:10.6084/m9.figshare.c.3942535	https://dx.doi.org/10.6084/m9.figshare.c.3942535	Three-dimensional Scans	ZIP_corn_grains_dried.zip	figshare	doi:10.6084/m9.figshare.c.3942535	https://dx.doi.org/10.6084/m9.figshare.c.3942535	dried corn grains	425	millimeter	UO	UO:0000016	142	millimeter per second
dried corn grains	Conventional Measurements	Sample 75	BaseData.csv	figshare	doi:10.6084/m9.figshare.c.3942535	https://dx.doi.org/10.6084/m9.figshare.c.3942535	Three-dimensional Scans	ZIP_corn_grains_dried.zip	figshare	doi:10.6084/m9.figshare.c.3942535	https://dx.doi.org/10.6084/m9.figshare.c.3942535	dried corn grains	425	millimeter	UO	UO:0000016	142	millimeter per second
dried corn grains	Conventional Measurements	Sample 76	BaseData.csv	figshare	doi:10.6084/m9.figshare.c.3942535	https://dx.doi.org/10.6084/m9.figshare.c.3942535	Three-dimensional Scans	ZIP_corn_grains_dried.zip	figshare	doi:10.6084/m9.figshare.c.3942535	https://dx.doi.org/10.6084/m9.figshare.c.3942535	dried corn grains	425	millimeter	UO	UO:0000016	142	millimeter per second
dried corn grains	Conventional Measurements	Sample 77	BaseData.csv	figshare	doi:10.6084/m9.figshare.c.3942535	https://dx.doi.org/10.6084/m9.figshare.c.3942535	Three-dimensional Scans	ZIP_corn_grains_dried.zip	figshare	doi:10.6084/m9.figshare.c.3942535	https://dx.doi.org/10.6084/m9.figshare.c.3942535	dried corn grains	600	millimeter	UO	UO:0000016	142	millimeter per second
dried corn grains	Conventional Measurements	Sample 78	BaseData.csv	figshare	doi:10.6084/m9.figshare.c.3942535	https://dx.doi.org/10.6084/m9.figshare.c.3942535	Three-dimensional Scans	ZIP_corn_grains_dried.zip	figshare	doi:10.6084/m9.figshare.c.3942535	https://dx.doi.org/10.6084/m9.figshare.c.3942535	dried corn grains	600	millimeter	UO	UO:0000016	142	millimeter per second
dried corn grains	Conventional Measurements	Sample 79	BaseData.csv	figshare	doi:10.6084/m9.figshare.c.3942535	https://dx.doi.org/10.6084/m9.figshare.c.3942535	Three-dimensional Scans	ZIP_corn_grains_dried.zip	figshare	doi:10.6084/m9.figshare.c.3942535	https://dx.doi.org/10.6084/m9.figshare.c.3942535	dried corn grains	600	millimeter	UO	UO:0000016	142	millimeter per second
dried corn grains	Conventional Measurements	Sample 80	BaseData.csv	figshare	doi:10.6084/m9.figshare.c.3942535	https://dx.doi.org/10.6084/m9.figshare.c.3942535	Three-dimensional Scans	ZIP_corn_grains_dried.zip	figshare	doi:10.6084/m9.figshare.c.3942535	https://dx.doi.org/10.6084/m9.figshare.c.3942535	dried corn grains	600	millimeter	UO	UO:0000016	142	millimeter per second
dried corn grains	Conventional Measurements	Sample 81	BaseData.csv	figshare	doi:10.6084/m9.figshare.c.3942535	https://dx.doi.org/10.6084/m9.figshare.c.3942535	Three-dimensional Scans	ZIP_corn_grains_dried.zip	figshare	doi:10.6084/m9.figshare.c.3942535	https://dx.doi.org/10.6084/m9.figshare.c.3942535	dried corn grains	425	millimeter	UO	UO:0000016	33	millimeter per second
dried corn grains	Conventional Measurements	Sample 82	BaseData.csv	figshare	doi:10.6084/m9.figshare.c.3942535	https://dx.doi.org/10.6084/m9.figshare.c.3942535	Three-dimensional Scans	ZIP_corn_grains_dried.zip	figshare	doi:10.6084/m9.figshare.c.3942535	https://dx.doi.org/10.6084/m9.figshare.c.3942535	dried corn grains	425	millimeter	UO	UO:0000016	33	millimeter per second
dried corn grains	Conventional Measurements	Sample 83	BaseData.csv	figshare	doi:10.6084/m9.figshare.c.3942535	https://dx.doi.org/10.6084/m9.figshare.c.3942535	Three-dimensional Scans	ZIP_corn_grains_dried.zip	figshare	doi:10.6084/m9.figshare.c.3942535	https://dx.doi.org/10.6084/m9.figshare.c.3942535	dried corn grains	425	millimeter	UO	UO:0000016	33	millimeter per second
dried corn grains	Conventional Measurements	Sample 84	BaseData.csv	figshare	doi:10.6084/m9.figshare.c.3942535	https://dx.doi.org/10.6084/m9.figshare.c.3942535	Three-dimensional Scans	ZIP_corn_grains_dried.zip	figshare	doi:10.6084/m9.figshare.c.3942535	https://dx.doi.org/10.6084/m9.figshare.c.3942535	dried corn grains	425	millimeter	UO	UO:0000016	33	millimeter per second
milk powder	Conventional Measurements	Sample 85	BaseData.csv	figshare	doi:10.6084/m9.figshare.c.3942535	https://dx.doi.org/10.6084/m9.figshare.c.3942535	Three-dimensional Scans	ZIP_milk_powder.zip	figshare	doi:10.6084/m9.figshare.c.3942535	https://dx.doi.org/10.6084/m9.figshare.c.3942535	milk powder	250	millimeter	UO	UO:0000016	142	millimeter per second
milk powder	Conventional Measurements	Sample 86	BaseData.csv	figshare	doi:10.6084/m9.figshare.c.3942535	https://dx.doi.org/10.6084/m9.figshare.c.3942535	Three-dimensional Scans	ZIP_milk_powder.zip	figshare	doi:10.6084/m9.figshare.c.3942535	https://dx.doi.org/10.6084/m9.figshare.c.3942535	milk powder	250	millimeter	UO	UO:0000016	142	millimeter per second
milk powder	Conventional Measurements	Sample 87	BaseData.csv	figshare	doi:10.6084/m9.figshare.c.3942535	https://dx.doi.org/10.6084/m9.figshare.c.3942535	Three-dimensional Scans	ZIP_milk_powder.zip	figshare	doi:10.6084/m9.figshare.c.3942535	https://dx.doi.org/10.6084/m9.figshare.c.3942535	milk powder	250	millimeter	UO	UO:0000016	142	millimeter per second
milk powder	Conventional Measurements	Sample 88	BaseData.csv	figshare	doi:10.6084/m9.figshare.c.3942535	https://dx.doi.org/10.6084/m9.figshare.c.3942535	Three-dimensional Scans	ZIP_milk_powder.zip	figshare	doi:10.6084/m9.figshare.c.3942535	https://dx.doi.org/10.6084/m9.figshare.c.3942535	milk powder	250	millimeter	UO	UO:0000016	142	millimeter per second
milk powder	Conventional Measurements	Sample 89	BaseData.csv	figshare	doi:10.6084/m9.figshare.c.3942535	https://dx.doi.org/10.6084/m9.figshare.c.3942535	Three-dimensional Scans	ZIP_milk_powder.zip	figshare	doi:10.6084/m9.figshare.c.3942535	https://dx.doi.org/10.6084/m9.figshare.c.3942535	milk powder	425	millimeter	UO	UO:0000016	142	millimeter per second
milk powder	Conventional Measurements	Sample 90	BaseData.csv	figshare	doi:10.6084/m9.figshare.c.3942535	https://dx.doi.org/10.6084/m9.figshare.c.3942535	Three-dimensional Scans	ZIP_milk_powder.zip	figshare	doi:10.6084/m9.figshare.c.3942535	https://dx.doi.org/10.6084/m9.figshare.c.3942535	milk powder	425	millimeter	UO	UO:0000016	142	millimeter per second
milk powder	Conventional Measurements	Sample 91	BaseData.csv	figshare	doi:10.6084/m9.figshare.c.3942535	https://dx.doi.org/10.6084/m9.figshare.c.3942535	Three-dimensional Scans	ZIP_milk_powder.zip	figshare	doi:10.6084/m9.figshare.c.3942535	https://dx.doi.org/10.6084/m9.figshare.c.3942535	milk powder	425	millimeter	UO	UO:0000016	142	millimeter per second
milk powder	Conventional Measurements	Sample 92	BaseData.csv	figshare	doi:10.6084/m9.figshare.c.3942535	https://dx.doi.org/10.6084/m9.figshare.c.3942535	Three-dimensional Scans	ZIP_milk_powder.zip	figshare	doi:10.6084/m9.figshare.c.3942535	https://dx.doi.org/10.6084/m9.figshare.c.3942535	milk powder	425	millimeter	UO	UO:0000016	142	millimeter per second
milk powder	Conventional Measurements	Sample 93	BaseData.csv	figshare	doi:10.6084/m9.figshare.c.3942535	https://dx.doi.org/10.6084/m9.figshare.c.3942535	Three-dimensional Scans	ZIP_milk_powder.zip	figshare	doi:10.6084/m9.figshare.c.3942535	https://dx.doi.org/10.6084/m9.figshare.c.3942535	milk powder	600	millimeter	UO	UO:0000016	142	millimeter per second
milk powder	Conventional Measurements	Sample 94	BaseData.csv	figshare	doi:10.6084/m9.figshare.c.3942535	https://dx.doi.org/10.6084/m9.figshare.c.3942535	Three-dimensional Scans	ZIP_milk_powder.zip	figshare	doi:10.6084/m9.figshare.c.3942535	https://dx.doi.org/10.6084/m9.figshare.c.3942535	milk powder	600	millimeter	UO	UO:0000016	142	millimeter per second
milk powder	Conventional Measurements	Sample 95	BaseData.csv	figshare	doi:10.6084/m9.figshare.c.3942535	https://dx.doi.org/10.6084/m9.figshare.c.3942535	Three-dimensional Scans	ZIP_milk_powder.zip	figshare	doi:10.6084/m9.figshare.c.3942535	https://dx.doi.org/10.6084/m9.figshare.c.3942535	milk powder	600	millimeter	UO	UO:0000016	142	millimeter per second
milk powder	Conventional Measurements	Sample 96	BaseData.csv	figshare	doi:10.6084/m9.figshare.c.3942535	https://dx.doi.org/10.6084/m9.figshare.c.3942535	Three-dimensional Scans	ZIP_milk_powder.zip	figshare	doi:10.6084/m9.figshare.c.3942535	https://dx.doi.org/10.6084/m9.figshare.c.3942535	milk powder	600	millimeter	UO	UO:0000016	142	millimeter per second
bituminous coal	Conventional Measurements	Sample 97	BaseData.csv	figshare	doi:10.6084/m9.figshare.c.3942535	https://dx.doi.org/10.6084/m9.figshare.c.3942535	Three-dimensional Scans	ZIP_bituminous_coal.zip	figshare	doi:10.6084/m9.figshare.c.3942535	https://dx.doi.org/10.6084/m9.figshare.c.3942535	bituminous coal	250	millimeter	UO	UO:0000016	142	millimeter per second
bituminous coal	Conventional Measurements	Sample 98	BaseData.csv	figshare	doi:10.6084/m9.figshare.c.3942535	https://dx.doi.org/10.6084/m9.figshare.c.3942535	Three-dimensional Scans	ZIP_bituminous_coal.zip	figshare	doi:10.6084/m9.figshare.c.3942535	https://dx.doi.org/10.6084/m9.figshare.c.3942535	bituminous coal	250	millimeter	UO	UO:0000016	142	millimeter per second
bituminous coal	Conventional Measurements	Sample 99	BaseData.csv	figshare	doi:10.6084/m9.figshare.c.3942535	https://dx.doi.org/10.6084/m9.figshare.c.3942535	Three-dimensional Scans	ZIP_bituminous_coal.zip	figshare	doi:10.6084/m9.figshare.c.3942535	https://dx.doi.org/10.6084/m9.figshare.c.3942535	bituminous coal	250	millimeter	UO	UO:0000016	142	millimeter per second
bituminous coal	Conventional Measurements	Sample 100	BaseData.csv	figshare	doi:10.6084/m9.figshare.c.3942535	https://dx.doi.org/10.6084/m9.figshare.c.3942535	Three-dimensional Scans	ZIP_bituminous_coal.zip	figshare	doi:10.6084/m9.figshare.c.3942535	https://dx.doi.org/10.6084/m9.figshare.c.3942535	bituminous coal	250	millimeter	UO	UO:0000016	142	millimeter per second
bituminous coal	Conventional Measurements	Sample 101	BaseData.csv	figshare	doi:10.6084/m9.figshare.c.3942535	https://dx.doi.org/10.6084/m9.figshare.c.3942535	Three-dimensional Scans	ZIP_bituminous_coal.zip	figshare	doi:10.6084/m9.figshare.c.3942535	https://dx.doi.org/10.6084/m9.figshare.c.3942535	bituminous coal	425	millimeter	UO	UO:0000016	142	millimeter per second
bituminous coal	Conventional Measurements	Sample 102	BaseData.csv	figshare	doi:10.6084/m9.figshare.c.3942535	https://dx.doi.org/10.6084/m9.figshare.c.3942535	Three-dimensional Scans	ZIP_bituminous_coal.zip	figshare	doi:10.6084/m9.figshare.c.3942535	https://dx.doi.org/10.6084/m9.figshare.c.3942535	bituminous coal	425	millimeter	UO	UO:0000016	142	millimeter per second
bituminous coal	Conventional Measurements	Sample 103	BaseData.csv	figshare	doi:10.6084/m9.figshare.c.3942535	https://dx.doi.org/10.6084/m9.figshare.c.3942535	Three-dimensional Scans	ZIP_bituminous_coal.zip	figshare	doi:10.6084/m9.figshare.c.3942535	https://dx.doi.org/10.6084/m9.figshare.c.3942535	bituminous coal	425	millimeter	UO	UO:0000016	142	millimeter per second
bituminous coal	Conventional Measurements	Sample 104	BaseData.csv	figshare	doi:10.6084/m9.figshare.c.3942535	https://dx.doi.org/10.6084/m9.figshare.c.3942535	Three-dimensional Scans	ZIP_bituminous_coal.zip	figshare	doi:10.6084/m9.figshare.c.3942535	https://dx.doi.org/10.6084/m9.figshare.c.3942535	bituminous coal	425	millimeter	UO	UO:0000016	142	millimeter per second
bituminous coal	Conventional Measurements	Sample 105	BaseData.csv	figshare	doi:10.6084/m9.figshare.c.3942535	https://dx.doi.org/10.6084/m9.figshare.c.3942535	Three-dimensional Scans	ZIP_bituminous_coal.zip	figshare	doi:10.6084/m9.figshare.c.3942535	https://dx.doi.org/10.6084/m9.figshare.c.3942535	bituminous coal	600	millimeter	UO	UO:0000016	142	millimeter per second
bituminous coal	Conventional Measurements	Sample 106	BaseData.csv	figshare	doi:10.6084/m9.figshare.c.3942535	https://dx.doi.org/10.6084/m9.figshare.c.3942535	Three-dimensional Scans	ZIP_bituminous_coal.zip	figshare	doi:10.6084/m9.figshare.c.3942535	https://dx.doi.org/10.6084/m9.figshare.c.3942535	bituminous coal	600	millimeter	UO	UO:0000016	142	millimeter per second
bituminous coal	Conventional Measurements	Sample 107	BaseData.csv	figshare	doi:10.6084/m9.figshare.c.3942535	https://dx.doi.org/10.6084/m9.figshare.c.3942535	Three-dimensional Scans	ZIP_bituminous_coal.zip	figshare	doi:10.6084/m9.figshare.c.3942535	https://dx.doi.org/10.6084/m9.figshare.c.3942535	bituminous coal	600	millimeter	UO	UO:0000016	142	millimeter per second
bituminous coal	Conventional Measurements	Sample 108	BaseData.csv	figshare	doi:10.6084/m9.figshare.c.3942535	https://dx.doi.org/10.6084/m9.figshare.c.3942535	Three-dimensional Scans	ZIP_bituminous_coal.zip	figshare	doi:10.6084/m9.figshare.c.3942535	https://dx.doi.org/10.6084/m9.figshare.c.3942535	bituminous coal	600	millimeter	UO	UO:0000016	142	millimeter per second
